# Supplementary material for: The Vastus Lateralis Muscle Interstitium Proteome Changes after an Acute Nociception in Patients with Fibromyalgia Compared to Healthy Subjects—A Microdialysis Study
Source: Biomedicines. 2023 Jan 13;11(1):206. doi: 10.3390/biomedicines11010206 (PMC9856129; doi:10.3390/biomedicines11010206)
Supplement: Supplementary file 1 [file biomedicines-11-00206-s001.zip]

Archive with 1 entries (1 files):
- biomedicines-2126678-supplementary.pdf
